# Supplementary material for: The relative age effect reversal among the National Hockey League elite
Source: PLoS One. 2017 Aug 14;12(8):e0182827. doi: 10.1371/journal.pone.0182827 (PMC5555707; doi:10.1371/journal.pone.0182827)
Supplement: S2 File — This is the Stata 14 code used to analyze the data. (DO) [file pone.0182827.s002.do]

//program:	DO file NHL Elite.do
//project:	The Relative Age Effect Reversal among the National Hockey League Elite
//author:	Luca Fumarco
//date:		February 2nd, 2017
//data: 	Dta NHL Elite

set more off
ssc install outreg2
ssc install qreg2


///////////////////////////
///////////////////////////
////////FIGURES////////////
///////////////////////////
///////////////////////////

//Histogram by quarter on the whole population (FIG 1)
twoway histogram quarter if non_na==0  & team!="No_NHL" & position_d3==0 & free_ag==0 , ///
		frac disc ytitle(Birthrate) xtitle(Quarter of birth) ///
		saving(distrib_month_tot, replace)


		
//Histogram by quarter by age at draft (FIG 2)
twoway histogram quarter if non_na==0  & team!="No_NHL" & position_d3==0 & free_ag==0 , ///
		frac disc ytitle(Birthrate) xtitle(Quarter of birth) by(age_draft)	///
		saving(distrib_month_no_free_ag, replace)

		
	
//Histogram by quarter, only on free agents	who currently play in NHL (S1 FIG 1)
twoway histogram quarter if non_na==0  & team!="No_NHL" & position_d3==0 & free_ag==1 , ///
		frac disc ytitle(Birthrate) xtitle(Quarter of birth) ///
		saving(distrib_month_only_free_ag, replace)

		
		
//Histogram by quarter, only on players who currently do not play in NHL (S1 FIG 2)		
twoway histogram quarter if non_na==0  & team=="No_NHL" & position_d3==0  , ///
		frac disc ytitle(Birthrate) xtitle(Quarter of birth) ///
		saving(distrib_month_no_nhl, replace)		

		
		
//Points distribution, by quarter of birth (FIG 3)
twoway	kdensity p if quarter==0 & non_na==0  & team!="No_NHL"  & position_d3==0 & free_ag==0 || ///
		kdensity p if quarter==1 & non_na==0  & team!="No_NHL"  & position_d3==0 & free_ag==0 || ///
		kdensity p if quarter==2 & non_na==0  & team!="No_NHL"  & position_d3==0 & free_ag==0 || ///
		kdensity p if quarter==3 & non_na==0  & team!="No_NHL"  & position_d3==0 & free_ag==0 , ///
		legend(label(1 "Q1") label(2 "Q2") label(3 "Q3") label(4 "Q4") rows(2)) ///
		ytitle(Density) xtitle(Points) saving(distrib_month_points, replace)

	
	
//Points distribution, by quarter of birth (FIG 4)		
twoway	kdensity Ln_salary if quarter==0 & non_na==0  & team!="No_NHL"  & position_d3==0 & free_ag==0 || ///
		kdensity Ln_salary if quarter==1 & non_na==0  & team!="No_NHL"  & position_d3==0 & free_ag==0 || ///
		kdensity Ln_salary if quarter==2 & non_na==0  & team!="No_NHL"  & position_d3==0 & free_ag==0 || ///
		kdensity Ln_salary if quarter==3 & non_na==0  & team!="No_NHL"  & position_d3==0 & free_ag==0 , ///
		legend(label(1 "Q1") label(2 "Q2") label(3 "Q3") label(4 "Q4") rows(2)) ///
		ytitle(Density) xtitle(ln(deflated gross salaries)) saving(distrib_month_salaries, replace)
		
		
		
		

//////////////////////////
//////////////////////////
////////TABLES////////////
//////////////////////////
//////////////////////////

//Pairwise correlations and descriptive statistics (TABLE 1)
pwcorr p Ln_salary age_draft age bmi quarter if non_na==0  & team!="No_NHL"  & ///
	position_d3==0 & free_ag==0, sig
	
local vars "p Ln_salary age_draft age bmi quarter"
foreach v of local vars{
sum `v' if non_na==0  & team!="No_NHL"  & position_d3==0 & free_ag==0
}


//Points, by quarter and by percentile (TABLE 2)
//Ln_Salaries, by quarter and by percentile (TABLE 3)
local vars "p Ln_salary"
foreach v of local vars{
bys quarter: sum `v' if non_na==0  & team!="No_NHL"  & position_d3==0 & free_ag==0, detail
}


///////////////////////////////////
//Tables with results from analyses
///////////////////////////////////


//RAE by quarter, on points; quantile regression (TABLE 4)
qreg2 p quarter_d2-quarter_d4 age_draft age age_sq_std bmi ///
position_d1 position_d3-position_d5 ///
season_d1-season_d7 ///
team_d* ///
country_d28 draft_yr* ///
if non_na==0  & team!="No_NHL"  & position_d3==0 & free_ag==0, cluster(id) q(.25) 
outreg2 using QUANTILE_p.doc, replace 

qreg2 p quarter_d2-quarter_d4 age_draft age age_sq_std bmi ///
position_d1 position_d3-position_d5 ///
season_d1-season_d7 ///
team_d* ///
country_d28 draft_yr* ///
if non_na==0  & team!="No_NHL"  & position_d3==0 & free_ag==0,  cluster(id) q(.50)
outreg2 using QUANTILE_p.doc, append

qreg2 p quarter_d2-quarter_d4 age_draft age age_sq_std bmi ///
position_d1 position_d3-position_d5 ///
season_d1-season_d7 ///
team_d* ///
country_d28 draft_yr* ///
if non_na==0  & team!="No_NHL"  & position_d3==0 & free_ag==0,  cluster(id) q(.75)
outreg2 using QUANTILE_p.doc, append

qreg2 p quarter_d2-quarter_d4 age_draft age age_sq_std bmi ///
position_d1 position_d3-position_d5 ///
season_d1-season_d7 ///
team_d* ///
country_d28 draft_yr* ///
if non_na==0  & team!="No_NHL"  & position_d3==0 & free_ag==0, cluster(id) q(.90) 
outreg2 using QUANTILE_p.doc, append


//RAE by quarter, on points; OLS (S1 TABLE 1)
reg p quarter_d2-quarter_d4 ///
if  non_na==0  & team!="No_NHL"  & position_d3==0 & free_ag==0, cluster(id)
outreg2 using OLS_p.doc, replace

areg p quarter_d2-quarter_d4 age age_sq_std  bmi ///
position_d1 position_d3-position_d5 ///
season_d1-season_d7  ///
country_d28 ///
draft_yr* ///
if  non_na==0  & team!="No_NHL"  & position_d3==0 & free_ag==0, cluster(id) absorb(team)
outreg2 using OLS_p.doc, append 

areg p quarter_d2-quarter_d4 age_draft age age_sq_std  bmi can_jr_hockey ///
position_d1 position_d3-position_d5 ///
season_d1-season_d7  ///
draft_yr* ///
if  country_birth=="Canada" & team!="No_NHL"  & position_d3==0 & free_ag==0, cluster(id)  absorb(team)
outreg2 using OLS_p.doc, append


//RAE by quarter, on natural logarithm of salaries;  quantile regression (TABLE 5)
qreg2 Ln_salary quarter_d2-quarter_d4 age_draft age age_sq_std bmi ///
position_d1 position_d3-position_d5 ///
season_d1-season_d7 ///
team_d* ///
country_d28 draft_yr* ///
if non_na==0  & team!="No_NHL"  & position_d3==0 & free_ag==0, cluster(id) q(.25) 
outreg2 using QUANTILE_s.doc, replace

qreg2 Ln_salary quarter_d2-quarter_d4 age_draft age age_sq_std bmi ///
position_d1 position_d3-position_d5 ///
season_d1-season_d7 ///
team_d* ///
country_d28 draft_yr* ///
if non_na==0  & team!="No_NHL"  & position_d3==0 & free_ag==0,  cluster(id) q(.50)
outreg2 using QUANTILE_s.doc, append

qreg2 Ln_salary quarter_d2-quarter_d4 age_draft age age_sq_std bmi ///
position_d1 position_d3-position_d5 ///
season_d1-season_d7 ///
team_d* ///
country_d28 draft_yr* ///
if non_na==0  & team!="No_NHL"  & position_d3==0 & free_ag==0,  cluster(id) q(.75)
outreg2 using QUANTILE_s.doc, append

qreg2 Ln_salary quarter_d2-quarter_d4 age_draft age age_sq_std bmi ///
position_d1 position_d3-position_d5 ///
season_d1-season_d7 ///
team_d* ///
country_d28 draft_yr* ///
if non_na==0  & team!="No_NHL"  & position_d3==0 & free_ag==0, cluster(id) q(.90) 
outreg2 using QUANTILE_s.doc, append


//RAE by quarter, on natural logarithm of salaries; OLS (S1 TABLE 2)
reg Ln_salary quarter_d2-quarter_d4 ///
if non_na==0  & team!="No_NHL" & position_d3==0 & free_ag==0, cluster(id)
outreg2 using OLS_s.doc, keep(quarter_d2-quarter_d4) replace 

areg Ln_salary quarter_d2-quarter_d4 age_draft age age_sq_std bmi ///
position_d1 position_d3-position_d5 ///
season_d1-season_d7  ///
country_d28 ///
draft_yr* ///
if non_na==0  & team!="No_NHL" & position_d3==0 & free_ag==0, absorb(team) cluster(id)
outreg2 using OLS_s.doc, append keep(quarter_d2-quarter_d4) 

areg Ln_salary quarter_d2-quarter_d4 age_draft age age_sq_std bmi can_jr_hockey ///
position_d1 position_d3-position_d5 ///
season_d1-season_d7 ///
draft_yr*  ///
if country_birth=="Canada" & team!="No_NHL" & position_d3==0 & free_ag==0, absorb(team) cluster(id)
outreg2 using OLS_s.doc, append keep(quarter_d2-quarter_d4) 


//////////////////////////////////////////////////////////////
///////////////ADDITIONAL TABLES - NOT IN THE PAPER///////////
//////////////////////////////////////////////////////////////

//////////////////////////////////
//Table with results from analyses
//on 19-20 year-old playeres
//////////////////////////////////

 
//RAE by quarter, on points, on 19- and 20-year old players;  OLS
reg p quarter_d2-quarter_d4 ///
if non_na==0  & team!="No_NHL" & position_d3==0 & age_draft_cat>0 & age_draft_cat<3, cluster(id)
outreg2 using 1920_OLS_p.doc, keep(quarter_d2-quarter_d4) replace 

areg p quarter_d2-quarter_d4 age_draft age age_sq_std bmi ///
position_d1 position_d3-position_d5 ///
season_d1-season_d7  ///
country_d28 ///
draft_yr* ///
if non_na==0  & team!="No_NHL" & position_d3==0 & age_draft_cat>0 & age_draft_cat<3, absorb(team) cluster(id)
outreg2 using 1920_OLS_p.doc, append keep(quarter_d2-quarter_d4) 

areg p quarter_d2-quarter_d4 age_draft age age_sq_std bmi can_jr_hockey ///
position_d1 position_d3-position_d5 ///
season_d1-season_d7 ///
draft_yr*  ///
if non_na==0  & team!="No_NHL" & position_d3==0 & age_draft_cat>0 & age_draft_cat<3, absorb(team) cluster(id)
outreg2 using 1920_OLS_p.doc, append keep(quarter_d2-quarter_d4) 


//RAE by quarter, on points, on 19- and 20-year old players;  quantile regression
qreg2 p quarter_d2-quarter_d4 age age_sq_std bmi ///
position_d1 position_d3-position_d5 ///
season_d1-season_d7  ///
country_d28 ///
team_d* ///
if non_na==0  & team!="No_NHL"  & position_d3==0 & age_draft_cat>0 & age_draft_cat<3, cluster(id) q(.25) 
outreg2 using 1920_QUANTILE_p.doc.doc, replace  keep(quarter_d2-quarter_d4)
 
qreg2 p quarter_d2-quarter_d4 age age_sq_std bmi ///
position_d1 position_d3-position_d5 ///
season_d1-season_d7  ///
country_d28 ///
team_d* ///
if non_na==0  & team!="No_NHL"  & position_d3==0 & age_draft_cat>0 & age_draft_cat<3, cluster(id) q(.50) 
outreg2 using 1920_QUANTILE_p.doc.doc, append  keep(quarter_d2-quarter_d4)

qreg2 p quarter_d2-quarter_d4 age age_sq_std bmi ///
position_d1 position_d3-position_d5 ///
season_d1-season_d7  ///
country_d28 ///
team_d* ///
if non_na==0  & team!="No_NHL"  & position_d3==0 & age_draft_cat>0 & age_draft_cat<3, cluster(id) q(.75) 
outreg2 using 1920_QUANTILE_p.doc.doc, append  keep(quarter_d2-quarter_d4)

qreg2 p quarter_d2-quarter_d4 age age_sq_std bmi ///
position_d1 position_d3-position_d5 ///
season_d1-season_d7  ///
country_d28 ///
team_d* ///
if non_na==0  & team!="No_NHL"  & position_d3==0 & age_draft_cat>0 & age_draft_cat<3, cluster(id) q(.90) 
outreg2 using 1920_QUANTILE_p.doc.doc, append  keep(quarter_d2-quarter_d4)


//RAE by quarter, on salaries, on 19- and 20-year old players;  OLS
reg Ln_salary quarter_d2-quarter_d4 ///
if non_na==0  & team!="No_NHL" & position_d3==0 & age_draft_cat>0 & age_draft_cat<3, cluster(id)
outreg2 using 1920_OLS_s.doc, keep(quarter_d2-quarter_d4) replace 

areg Ln_salary quarter_d2-quarter_d4 age_draft age age_sq_std bmi ///
position_d1 position_d3-position_d5 ///
season_d1-season_d7  ///
country_d28 ///
draft_yr* ///
if non_na==0  & team!="No_NHL" & position_d3==0 & age_draft_cat>0 & age_draft_cat<3, absorb(team) cluster(id)
outreg2 using 1920_OLS_s.doc, append keep(quarter_d2-quarter_d4) 

areg Ln_salary quarter_d2-quarter_d4 age_draft age age_sq_std bmi can_jr_hockey ///
position_d1 position_d3-position_d5 ///
season_d1-season_d7 ///
draft_yr*  ///
if non_na==0  & team!="No_NHL" & position_d3==0 & age_draft_cat>0 & age_draft_cat<3, absorb(team) cluster(id)
outreg2 using 1920_OLS_s.doc, append keep(quarter_d2-quarter_d4)


//RAE by quarter, on salaries, on 19- and 20-year old players;  quantile regression
qreg2 Ln_salary quarter_d2-quarter_d4 age age_sq_std bmi ///
position_d1 position_d3-position_d5 ///
season_d1-season_d7  ///
country_d28 ///
team_d* ///
if non_na==0  & team!="No_NHL"  & position_d3==0 & age_draft_cat>0 & age_draft_cat<3, cluster(id) q(.25) 
outreg2 using 1920_QUANTILE_s.doc.doc, replace  keep(quarter_d2-quarter_d4)
 
qreg2 Ln_salary quarter_d2-quarter_d4 age age_sq_std bmi ///
position_d1 position_d3-position_d5 ///
season_d1-season_d7  ///
country_d28 ///
team_d* ///
if non_na==0  & team!="No_NHL"  & position_d3==0 & age_draft_cat>0 & age_draft_cat<3, cluster(id) q(.50) 
outreg2 using 1920_QUANTILE_s.doc.doc, append  keep(quarter_d2-quarter_d4)

qreg2 Ln_salary quarter_d2-quarter_d4 age age_sq_std bmi ///
position_d1 position_d3-position_d5 ///
season_d1-season_d7  ///
country_d28 ///
team_d* ///
if non_na==0  & team!="No_NHL"  & position_d3==0 & age_draft_cat>0 & age_draft_cat<3, cluster(id) q(.75) 
outreg2 using 1920_QUANTILE_s.doc.doc, append  keep(quarter_d2-quarter_d4)

qreg2 Ln_salary quarter_d2-quarter_d4 age age_sq_std bmi ///
position_d1 position_d3-position_d5 ///
season_d1-season_d7  ///
country_d28 ///
team_d* ///
if non_na==0  & team!="No_NHL"  & position_d3==0 & age_draft_cat>0 & age_draft_cat<3, cluster(id) q(.90) 
outreg2 using 1920_QUANTILE_s.doc.doc, append  keep(quarter_d2-quarter_d4)


//////////////////////////////////
//Table with results from analyses
//with experience in place of age
//////////////////////////////////


//RAE by quarter, on points; quantile regression
qreg2 p quarter_d2-quarter_d4 age_draft bmi ///
position_d1 position_d3-position_d5 ///
exper exper_sq_std ///
team_d* ///
country_d28 draft_yr* ///
if non_na==0  & team!="No_NHL"  & position_d3==0 & free_ag==0, cluster(id) q(.25) 
outreg2 using exp_QUANTILE_p.doc, replace  keep(quarter_d2-quarter_d4)

qreg2 p quarter_d2-quarter_d4 age_draft bmi ///
position_d1 position_d3-position_d5 ///
exper exper_sq_std ///
team_d* ///
country_d28 draft_yr* ///
if non_na==0  & team!="No_NHL"  & position_d3==0 & free_ag==0,  cluster(id) q(.50)
outreg2 using exp_QUANTILE_p.doc, append keep(quarter_d2-quarter_d4)

qreg2 p quarter_d2-quarter_d4 age_draft bmi ///
position_d1 position_d3-position_d5 ///
exper exper_sq_std ///
team_d* ///
country_d28 draft_yr* ///
if non_na==0  & team!="No_NHL"  & position_d3==0 & free_ag==0,  cluster(id) q(.75)
outreg2 using exp_QUANTILE_p.doc, append keep(quarter_d2-quarter_d4)

qreg2 p quarter_d2-quarter_d4 age_draft bmi ///
position_d1 position_d3-position_d5 ///
exper exper_sq_std ///
team_d* ///
country_d28 draft_yr* ///
if non_na==0  & team!="No_NHL"  & position_d3==0 & free_ag==0, cluster(id) q(.90) 
outreg2 using exp_QUANTILE_p.doc, append keep(quarter_d2-quarter_d4)


//RAE by quarter, on points; OLS
reg p quarter_d2-quarter_d4 ///
if  non_na==0  & team!="No_NHL"  & position_d3==0 & free_ag==0, cluster(id)
outreg2 using OLS_p.doc, replace keep(quarter_d2-quarter_d4)

areg p quarter_d2-quarter_d4 age_draft bmi ///
position_d1 position_d3-position_d5 ///
exper exper_sq_std ///
country_d28 ///
draft_yr* ///
if  non_na==0  & team!="No_NHL"  & position_d3==0 & free_ag==0, cluster(id) absorb(team)
outreg2 using OLS_p.doc, append  keep(quarter_d2-quarter_d4)

areg p quarter_d2-quarter_d4 age_draft age_draft bmi can_jr_hockey ///
position_d1 position_d3-position_d5 ///
exper exper_sq_std  ///
draft_yr* ///
if  country_birth=="Canada" & team!="No_NHL"  & position_d3==0 & free_ag==0, cluster(id)  absorb(team)
outreg2 using OLS_p.doc, append keep(quarter_d2-quarter_d4)


//RAE by quarter, on natural logarithm of salaries, with experience;  quantile regression
qreg2 Ln_salary quarter_d2-quarter_d4 age_draft bmi ///
position_d1 position_d3-position_d5 ///
exper exper_sq_std ///
team_d* ///
country_d28 draft_yr* ///
if non_na==0  & team!="No_NHL"  & position_d3==0 & free_ag==0, cluster(id) q(.25) 
outreg2 using exp_QUANTILE_s.doc, replace  keep(quarter_d2-quarter_d4)

qreg2 Ln_salary quarter_d2-quarter_d4 age_draft bmi ///
position_d1 position_d3-position_d5 ///
exper exper_sq_std ///
team_d* ///
country_d28 draft_yr* ///
if non_na==0  & team!="No_NHL"  & position_d3==0 & free_ag==0,  cluster(id) q(.50)
outreg2 using exp_QUANTILE_s.doc, append keep(quarter_d2-quarter_d4)

qreg2 Ln_salary quarter_d2-quarter_d4 age_draft bmi ///
position_d1 position_d3-position_d5 ///
exper exper_sq_std ///
team_d* ///
country_d28 draft_yr* ///
if non_na==0  & team!="No_NHL"  & position_d3==0 & free_ag==0,  cluster(id) q(.75)
outreg2 using exp_QUANTILE_s.doc, append keep(quarter_d2-quarter_d4)

qreg2 Ln_salary quarter_d2-quarter_d4 age_draft bmi ///
position_d1 position_d3-position_d5 ///
exper exper_sq_std ///
team_d* ///
country_d28 draft_yr* ///
if non_na==0  & team!="No_NHL"  & position_d3==0 & free_ag==0, cluster(id) q(.90) 
outreg2 using exp_QUANTILE_s.doc, append keep(quarter_d2-quarter_d4)


//RAE by quarter, on natural logarithm of salaries, with experience; OLS
reg Ln_salary quarter_d2-quarter_d4 ///
if non_na==0  & team!="No_NHL" & position_d3==0 & free_ag==0, cluster(id)
outreg2 using exp_OLS_s.doc, keep(quarter_d2-quarter_d4) replace 

areg Ln_salary quarter_d2-quarter_d4 age_draft bmi ///
position_d1 position_d3-position_d5 ///
exper exper_sq_std ///
country_d28 draft_yr* ///
if non_na==0  & team!="No_NHL" & position_d3==0 & free_ag==0, absorb(team) cluster(id)
outreg2 using exp_OLS_s.doc, append keep(quarter_d2-quarter_d4) 

areg Ln_salary quarter_d2-quarter_d4 age_draft bmi can_jr_hockey ///
position_d1 position_d3-position_d5 ///
exper exper_sq_std ///
draft_yr* ///
if country_birth=="Canada" & team!="No_NHL" & position_d3==0 & free_ag==0, absorb(team) cluster(id)
outreg2 using exp_OLS_s.doc, append keep(quarter_d2-quarter_d4) 
